# Supplementary material for: Why people hesitate to help: Neural correlates of the counter-dynamics of altruistic helping and individual differences in daily helping tendencies
Source: Front Psychol. 2023 Mar 14;14:1080376. doi: 10.3389/fpsyg.2023.1080376 (PMC10044345; doi:10.3389/fpsyg.2023.1080376)
Supplement: Supplementary file 1 [file Table_1.XLSX]

## Sheet: "READ ME"
Behavior (sheet 2), consist of: data that we use to do behaviour analysis
Colomn A:	The included number of participants
Colomn B-E:	The average ratings of each participants inside the scanner in each conditions (4 conditions)
Colomn F-G:	The total of personality trait questionnaire scores in each participants
Activation (sheet 3), consist of: significant brain regions that we obtained from our second-level and multiple regression of fMRI analysis
The left tables are the significant brain coordinates and the right tables are the raw data from the left
	Left tables informations:
	1. EmpCon - EcoCon is the contrast that we used to obtain empathic brain regions -> we obtained 4 significant regions using this contrast
	2. EmpDec - EcoDec is the contrast that we used to obtain the altruism-egoism dilemma regions --> we obtained 4 significant regions using this contrast
	3. EmpDec + EcoDec in helping tendency trait is the regions that we obtain in multiple regression analysis with altruism trait scores
ROI data (sheet 4), consist of:
ROI value of each ROI coordinates (1-10 in activation sheet) in each conditions (i.e., EmpCon, EmpDec, EcoCon, EcoDec)
Behavioural analysis (sheet 5), consist of:
The behavioral analysis based on "behaviour" data (sheet 2)
The significant finding is marked by "*"
Trait effect (sheet 6), consist of:
The t and p values between ROI coordinates from "Activation" sheet and personality traits (e.i., EC and altruism)

## Sheet: Behavior
Participants	Ratings average (inside scanner)				Personality trait total score
	EmpCon	EmpDec	EcoCon	EcoDec	Altruism	EC
1	2.975	2.375	2.075	2.425	16	28		Abbreviations and description:
2	2.76316	2.32432	1.5	2.42105	18	28		EmpCon: Empathic dilemma-Context presentation
4	3.54054	2.70588	2.16216	2.97368	22	26		EmpDec : Empathic dilemma-Helping decision
5	3.55	1.525	1.79487	2.64103	12	22		EcoCon : Economic dilemma-Context presentation
6	2.33333	1.69231	1.30769	3.21053	17	15		EcoDec : Economic dilemma-Helping decision
8	3.05128	1.9	1.35	2.85	16	24		EC : empathic-concern IRI
9	3.05	2.475	2.25	3.1	17	24		Altruism : altruism PtL
10	3.25	1.61538	1.48718	2.15	17	19
11	3.025	2.475	1.575	2.3	8	19
12	3.225	1.6	1.65	2.975	9	21
13	3.75	2.65	1.525	2.275	17	20
14	3.575	2.38462	1.85	2.95	16	25
15	3.5641	2.02632	1.85	2.43243	17	21
16	2.45833	2	1.76	2.36364	8	14
17	3.3	1.975	2.025	2.725	15	20
18	3.575	2.66667	1.71795	3.45	15	24
20	3.54054	2.05263	1.74359	2.25	20	27
21	3.08108	2.45714	1.55556	3.37838	19	28
22	3.35	2.95	1.7	3.15	17	22
23	3.23684	2.02703	1.53846	3.05405	18	25
24	3.85	2.85	1.55	2.65	14	30
25	3.825	2.44737	2.35897	2.75	17	24
26	3.08333	2.4359	1.60526	2.81081	15	23
27	3.28205	1.575	1.97222	2.67568	13	24
29	3.15	2.30769	1.7	2.475	19	21
30	2.19444	1.63889	1.30556	1.81081	7	23
32	3.07692	2.24324	1.4359	2.4	15	21
33	1.975	1.475	1.275	2.45	12	17
35	3.28947	2.42105	2.025	2.28205	18	23
36	3.45	2.53846	1.8	2.175	14	25
38	3	2.3	1.775	2.525	17	27
39	3.575	2.15	1.95	2.33333	22	30
40	3.5641	3.25	1.74359	2.61538	19	28
mean	3.19726	2.22757	1.72467	2.63721
sdev	0.450212	0.441979	0.273344	0.383189

## Sheet: Activation
	Please list the SPM results on cluster and peak voxels that is necessary for creation of Tables 2-4, except ROI analysis for trait-effect
	Please clarify the relationship between the anatomical labels used in the manuscript and that in this Excel file.
	EmpCon - EcoCon											Raw Data from SPM.mat
			Coordinate			t	Cluster Size					EmpCon - EcoCon
	Brain area		x	y	z		k	p				set	set	cluster	cluster	cluster	cluster	peak	peak	peak	peak	peak
1	Insula	R	48	2	10	6.16	306	0.003	†			p	c	p(FWE-corr)	p(FDR-corr)	equivk	p(unc)	p(FWE-corr)	p(FDR-corr)	T	equivZ	p(unc)	x,y,z {mm}	x,y,z {mm}	x,y,z {mm}
2	Temporoparietal junction	R	60	-22	22	4.63	318	0.008	†			4.16E-05	3	0.061973	0.137102	306	0.015234	0.007703	0.07733	6167015	4969893	3.35E-07	48	2	10
3	Middle frontal gyrus	L	-30	38	36	5.50	902	<0.001										0.566657	0.464601	4164526	369475	0.00011	36	6	14
4	Inferior frontal gyrus	L	-30	40	14	4.59								0.000771	0.00496	902	0.000184	0.037513	0.100248	5504173	458313	2.29E-06	-30	38	36
																		0.274984	0.266396	4595065	3996782	3.21E-05	-30	40	14
	EmpDec - EcoDec																	0.292694	0.266396	4562382	3974419	3.53E-05	-28	50	10
			Coordinate			t	Cluster Size							0.055772	0.137102	318	0.013665	0.255261	0.266396	4633386	4022885	2.87E-05	60	-22	22
	Brain area		x	y	z		k	p
5	Superior frontal sulcus	R	26	12	54	6.89	1617	<0.001				EmpDec - EcoDec
6	Middle frontal gyrus	R	32	34	38	5.17						set	set	cluster	cluster	cluster	cluster	peak	peak	peak	peak	peak
7	Supramarginal gyrus	R	56	-46	48	6.21	554	0.012				p	c	p(FWE-corr)	p(FDR-corr)	equivk	p(unc)	p(FWE-corr)	p(FDR-corr)	T	equivZ	p(unc)	x,y,z {mm}	x,y,z {mm}	x,y,z {mm}
8	Posterior cingulate cortex	R	6	-40	40	4.91	370	0.046				1.72E-05	3	3.19E-05	0.00017	1617	8.51E-06	0.001165	0.008402	6899707	5361486	4.13E-08	26	12	54
																		0.070986	0.084878	5179104	4381206	5.9E-06	32	34	38
	EmpDec + EcoDec (Altruism trait)																	0.183412	0.151553	4745673	409865	2.08E-05	40	26	42
			Coordinate			t	Cluster Size							0.012256	0.032923	554	0.003292	0.006117	0.014743	6213183	4995643	2.93E-07	56	-46	48
	Brain area		x	y	z		k	p										0.762725	0.740674	3853029	3466016	0.000264	44	-36	30
9	Posterior cingulate cortex	L	-22	-16	40	-4.44	454	0.008										0.921407	0.821183	3569034	324989	0.000577	44	-52	60
10	Posterior cingulate cortex	L	-10	-14	40	-4.32								0.046395	0.084552	370	0.012683	0.126863	0.122238	4918876	4213429	1.26E-05	6	-40	40
	Anatomical Abbreviations :											EmpDec + EcoDec (Altruism trait)
	Insula : insula											set	set	cluster	cluster	cluster	cluster	peak	peak	peak	peak	peak
	Posterior cingulate cortex : PCC											p	c	p(FWE-corr)	p(FDR-corr)	equivk	p(unc)	p(FWE-corr)	p(FDR-corr)	T	equivZ	p(unc)	x,y,z {mm}	x,y,z {mm}	x,y,z {mm}
	Temporoparietal junction : TPJ											0.00862	1	0.00862	0.024696	454	0.001646	0.449396	0.65177	4444217	3879046	5.24E-05	-22	-16	40
	Supramarginal gyrus : SMG																	0.502798	0.65177	4372159	3829131	6.43E-05	-10	-14	40
	Middle frontal gyrus : MFG
	Inferior frontal gyrus : IFG											Raw Data from SPM.mat (SVC)
	Superior frontal gyrus : SFG											Insula
												set	set	cluster	cluster	cluster	cluster	peak	peak	peak	peak	peak
												p	c	p(FWE-corr)	p(FDR-corr)	equivk	p(unc)	p(FWE-corr)	p(FDR-corr)	T	equivZ	p(unc)	x,y,z {mm}	x,y,z {mm}	x,y,z {mm}
												0.00347	1	0.025806	0.229177	114	0.114589	0.002678	0.027677	5243591	442193	4.89E-06	44	2	10
																		0.003153	0.027677	5178468	4380802	5.91E-06	46	2	6
																		0.03705	0.220621	4164526	369475	0.00011	36	6	14
												Temporoparietal Junction
												set	set	cluster	cluster	cluster	cluster	peak	peak	peak	peak	peak
												p	c	p(FWE-corr)	p(FDR-corr)	equivk	p(unc)	p(FWE-corr)	p(FDR-corr)	T	equivZ	p(unc)	x,y,z {mm}	x,y,z {mm}	x,y,z {mm}
												0.001794	1	0.009551	0.08143	142	0.08143	0.008344	0.071097	4560352	3973028	3.55E-05	60	-24	22

## Sheet: ROI data
participants ID	EmpCon	Middle frontal gyrus	Inferior frontal gyrus	Insula	Temporoparietal junction	Superior frontal sulcus	Middle frontal gyrus (6)	Supramarginal gyrus	Posterior cingulate cortex (8)	Posterior cingulate cortex (9)	Posterior cingulate cortex (10)		EmpDec	Middle frontal gyrus	Inferior frontal gyrus	Insula	Temporoparietal junction	Superior frontal sulcus	Middle frontal gyrus (6)	Supramarginal gyrus	Posterior cingulate cortex (8)	Posterior cingulate cortex (9)	Posterior cingulate cortex (10)	EcoCon	Middle frontal gyrus	Inferior frontal gyrus	Insula	Temporoparietal junction	Superior frontal sulcus	Middle frontal gyrus (6)	Supramarginal gyrus	Posterior cingulate cortex (8)	Posterior cingulate cortex (9)	Posterior cingulate cortex (10)	EcoDec	Middle frontal gyrus	Inferior frontal gyrus	Insula	Temporoparietal junction	Superior frontal sulcus	Middle frontal gyrus (6)	Supramarginal gyrus	Posterior cingulate cortex (8)	Posterior cingulate cortex (9)	Posterior cingulate cortex (10)
1		1.47679269313811	0.250011801719664	1.14233422279357	1.30008244514465	0.0388652049005029	0.324982583522795	-2.64080142974852	-0.331746101379392	-0.462368160486218	0.224678248167037			1.39026057720183	0.0907412022352213	0.437616616487500	-0.942080259323114	1.26366984844207	0.175943613052367	-2.56567430496214	-0.446388632059094	-0.770667374134059	-0.204218134284018		0.796021163463588	-0.377233147621152	0.436300426721570	-0.0297359302639959	-0.376335442066190	0.315136134624479	-4.60480880737302	-0.812929749488826	-0.494840979576108	0.0971031039953226		1.19529950618743	0.165796488523482	0.0792665556073184	-1.42512178421020	0.110618740320205	0.0876153260469431	0.724562644958492	-1.87998569011687	-1.07591462135314	-0.157584264874457
2		0.0617881305515762	-0.396354913711545	0.234789058566092	0.660662353038784	-0.273767173290251	0.562663614749905	-2.18738889694213	0.210442900657652	-0.238677129149435	0.363629549741743			0.496308088302609	-0.258618593215941	-0.180749163031577	-0.818089723587031	0.297485828399656	0.120673909783363	-0.783312976360316	0.00169879943132399	-0.586495518684384	-0.275478601455687		0.118992418050765	-0.198751330375670	0.502409100532529	1.10946142673492	-0.203700721263884	0.177896752953528	-1.10992145538329	0.778055667877192	-0.271232962608336	0.243362903594969		0.172090515494346	-0.0678184032440181	-0.284778267145155	-1.05685698986053	0.195814743638037	-0.105731956660747	0.251253694295882	-0.306955248117445	-0.499039679765698	-0.195060133934020
4		-0.400556802749631	-0.364350587129591	-0.603953003883358	-1.82991218566893	-2.24562215805052	-0.468077182769772	-1.96562290191649	-1.91852819919585	-0.256969273090361	-1.44102180004119			0.206039309501647	-0.0170414652675389	-1.11143970489501	-2.75696182250975	-0.556695342063900	0.119031876325607	0.919989466667170	0.894225716590876	-0.952089190483087	-1.27411961555480		-0.317261159420011	-0.506641626358029	-0.833148241043086	-2.58819389343260	-1.40986871719359	0.0154714025557040	-0.583082497119900	0.106597460806369	-0.335090756416319	-1.11584067344665		0.821378767490382	0.134754627943038	-0.793422102928157	-1.95162761211394	-0.926762700080866	0.0686684846878048	1.18114018440246	0.954875707626337	-0.944494307041162	-1.19013130664825
5		-2.11494255065917	0.233109787106513	0.195562094449996	-1.78537380695342	-0.431619286537168	-1.30862736701965	-0.395386666059492	-0.909002244472498	2.31283831596373	1.58903765678405			-2.35525155067442	-0.188507303595542	0.256847769021986	-2.35232114791869	0.491684556007382	-1.44792270660399	0.465485304594037	-1.35402917861938	2.76418876647948	1.69701147079467		-2.44371795654295	-0.733782291412349	-0.469239950180051	-2.25732517242430	-0.607428014278408	-1.76189172267913	-1.46071004867553	-2.06722855567931	2.53929638862608	1.45151686668395		-2.60595893859862	-0.904952645301813	-1.14413976669311	-3.29807806015013	-0.534600436687466	-1.87145137786864	-1.28171527385711	-3.93182802200315	-0.796061635017390	-1.18055164813995
6		-2.15473985671996	-0.747028946876521	-0.459416061639783	-3.04449748992918	-1.33010005950927	-1.08471143245696	-0.856284022331232	-0.967166125774377	-0.358661413192747	-1.78691685199736			-1.63133430480956	-1.12806844711303	-0.636932432651516	-3.93685269355771	-1.59874558448790	-0.979263186454767	-0.331261724233625	-0.384029388427732	-0.766845703124995	-2.05137038230895		-2.49380826950072	-0.707097470760341	-0.692086458206172	-3.05287957191465	-1.65123677253722	-1.27357888221740	-1.29739975929259	-1.38790225982665	-0.816140472888941	-2.14773416519164		-0.517001092433926	-1.30603826045989	-1.01389324665069	-4.54655647277829	-2.31767463684081	-1.68418180942534	1.37818062305450	-1.37085521221160	-0.385855734348295	-2.42599272727965
8		-1.70518386363982	-0.437710821628568	-0.269194334745405	-1.03170108795165	-0.828494071960444	-0.177673250436782	-0.621502637863155	0.0429288968443868	0.132829710841178	-0.560795843601223			-0.662388086318966	-0.00964051112532610	-0.695494472980495	-1.65869355201720	-0.473393291234967	0.288286089897154	0.300884783267973	-0.196242541074752	0.536435306072232	-0.926122128963465		-1.08872497081756	-0.774194777011867	-0.837662696838374	-2.93603134155272	-1.21505963802337	-0.764769017696376	-0.273244351148604	-2.28924703598021	-0.883584976196284	-3.05569005012510		-1.61288785934447	-0.652687489986416	-0.545552015304562	-2.63583731651304	-1.90079569816588	-1.13459134101867	0.749373733997340	-2.55083870887755	-0.124297648668288	-1.10501670837402
9		-2.27197504043578	-0.332139134407041	-0.771804749965663	-1.54316306114196	-0.773088276386256	-1.09406483173370	-1.10806035995483	-2.53628826141356	-0.378171443939207	-0.981744885444635			-1.85503911972045	-0.593489646911617	-1.25364685058593	-2.57958507537840	-0.730696797370906	-0.433045834302900	0.408156186342237	-1.99622642993926	-0.548264324665066	-1.14720714092254		-2.11526679992674	-0.448036134243009	-0.675572574138637	-1.38282752037047	-0.269681006669996	-0.507973909378049	-0.151992961764335	-1.60931956768035	-0.830890119075770	-1.13181984424590		-1.93310213088988	-0.581866145133969	-0.631424546241756	-2.29623556137084	-0.575797021389004	-1.34402370452880	-0.560804903507229	-3.13235402107237	-1.43880081176757	-1.53483843803405
10		-2.53796935081480	-1.05626249313354	-0.257636129856108	-1.33683931827544	-1.07308673858642	-1.53422677516936	-0.634352385997768	-1.16578888893127	-0.450658917427060	-0.994412004947656			-3.26207447052000	-0.808400392532344	0.194701492786406	-1.09579408168792	-0.696053743362422	-1.53676414489745	0.608661949634548	-0.0752038806676860	-0.788294851779933	-0.314950764179228		-3.68658995628355	-2.04471182823180	-0.560693264007565	-2.05672931671141	-1.35861241817474	-2.49471426010130	-1.48085880279540	-2.52033519744871	-0.889719247817988	-1.92065632343291		-2.78519797325133	-1.24594080448150	-0.751248598098750	-2.52937865257262	-1.23791396617889	-2.40009403228758	-0.502917468547818	-2.11188077926634	-0.384350657463071	-1.50179624557494
11		0.0875243991613383	-0.0178926289081572	-0.358791589736936	-1.90335404872893	0.273525536060332	0.160931557416915	0.757614254951472	-0.441702127456662	-0.825639426708216	-1.00238037109374			0.508449316024777	-0.290038138628004	-0.530119776725766	-2.32139801979063	0.301961332559584	0.290416181087492	2.17668509483336	0.157731190323829	-0.287131249904631	-0.659932374954219		-0.322719961404798	-0.346084922552107	-0.364412635564802	-2.11245465278624	0.0638509616255756	0.170004308223723	1.02625203132629	-0.432759940624234	0.568308591842648	0.360080301761625		-0.274526000022886	-0.828975379467005	-0.628059267997738	-2.32032489776610	-0.582801997661587	0.183551385998725	1.59575676918029	-0.403030663728711	0.524749994277951	0.823111176490779
12		-0.765797555446620	-0.412365645170209	0.294900506734846	-0.195739537477492	-0.409446597099302	-1.00120592117309	-3.72404718399046	1.43176460266112	-0.102375410497188	1.35234749317168			-1.08904445171356	-0.379500269889829	-0.308187782764433	-0.676409840583797	-0.362996429204939	-0.627228558063503	-2.90836095809935	2.50911831855772	0.805686116218562	2.09990620613097		-1.26723468303680	-0.922970712184900	-0.421404004096982	-1.11485934257507	-0.562845945358273	-1.73050475120543	-3.95251917839048	0.264435321092604	-0.0606737248599525	0.926037728786463		-0.982956767082208	-0.669829249382015	-0.267717570066450	-1.10432457923888	-0.493258625268933	-0.875844478607172	-1.14771234989166	2.30880045890807	0.265469878911970	1.29408013820647
13		0.108128890395164	0.332798928022383	-0.609436154365536	0.517323136329648	-0.409360587596891	0.856464743614191	-1.38025689125060	-0.633852660655971	-0.461043089628217	-1.45545685291289			-0.323149472475050	-0.297125250101088	-1.49714457988738	-0.779041290283198	1.57045221328734	1.97487378120421	0.379913359880445	1.49014949798583	-0.342096179723737	-1.88428783416747		-0.289158850908278	0.0135496500879525	-1.10384666919708	-0.740264475345607	-0.187773764133452	1.07956779003143	-1.28409218788146	-0.186776205897330	0.0704273879528041	-1.05226874351501		-0.0642130300402637	-0.141106009483337	-1.74168634414672	-0.828007578849787	0.566748142242428	1.78395462036132	5.29746055603024	0.357233017683027	-0.182548552751540	-1.65172207355498
14		0.370190203189848	-0.0986365228891366	-0.217910811305045	-1.72828781604766	0.0609155222773548	0.564667284488674	-0.585110962390896	-0.553174734115597	0.0697396099567409	0.719962537288661			-0.169904261827468	0.255607903003691	-0.872242271900172	-2.82494592666624	0.345487773418424	-0.0539236217737195	-0.339139580726621	-0.194131627678870	-0.141447514295577	0.274538725614546		-0.319158643484114	0.0488955341279504	-0.907624185085291	-3.22278833389280	-0.0967200100421899	-0.0607445351779457	-1.22124636173248	-1.22190916538238	-0.557055771350857	-0.215382114052771		0.120075523853301	0.377393931150434	-0.462842762470242	-2.56857037544249	-0.448169499635694	-0.153460204601287	0.144759804010390	-0.374610483646390	0.0783585086464877	-0.160126507282256
15		-1.86361396312712	-2.00632834434508	-2.31819200515746	-3.19188666343687	-2.56528425216673	-1.11530685424804	-2.78350186347960	-1.48080396652221	-0.396037817001340	-0.528409361839291			0.723880767822261	-0.256717950105666	-3.65433549880979	-4.99627542495724	0.565169692039486	0.494248747825619	4.13516712188718	0.830111205577845	-1.07304990291595	-1.02989029884338		-2.75131797790526	-2.10105514526366	-2.55612778663634	-4.43470764160153	-3.00762867927549	-1.75848984718322	-4.70864343643186	-1.19435799121856	-1.18991589546203	-1.19286274909972		0.208725258707999	-0.353935331106184	-4.07137393951413	-6.50439405441280	-0.997454762458795	-0.461477786302564	1.10360765457153	0.506456911563870	-1.05125379562377	-1.53998517990111
16		1.44284272193908	0.207892954349517	0.738485872745509	0.697606265544887	0.744971334934230	0.635272145271297	-0.524834156036374	2.44525527954100	1.12075638771056	2.20533680915831			0.212863266468047	0.0518238469958302	0.263845860958098	-0.474595308303830	0.352606356143949	0.446907788515088	-0.738520443439479	1.19632971286773	1.15426731109618	2.33258628845213		0.0311471559107302	-1.07480323314666	-0.0391375571489332	0.360054075717924	0.265561103820799	0.0515222251415249	-1.23538887500762	0.658273577690120	0.201809957623480	0.819242238998408		0.523606240749356	-0.224481731653212	0.0757415369153018	-0.172433376312255	-0.0329779461026190	0.481083393096921	1.13294148445129	0.584368705749508	0.185056686401366	1.38057124614715
17		0.345890969038008	1.29841673374175	0.692904353141780	-0.648821175098415	0.425551354885099	0.364277958869932	-0.271552145481108	0.959486246109003	-0.185358479619025	0.750978291034694			1.05508553981780	1.35204100608825	-0.398524612188337	-2.32943344116209	0.986019253730768	0.873402833938593	1.93542432785033	1.92323851585387	-0.694242715835567	-0.342736721038816		-0.406599700450895	0.972124695777887	0.212830945849417	-1.57083821296691	-0.511497735977170	0.0540545806288716	-0.419128477573392	-0.121424317359924	-0.341384798288343	-0.306558847427366		-0.396372795104978	1.18058753013610	-0.242968648672102	-1.60173928737639	-0.289778560400007	0.0176058243960141	2.06190299987792	0.561031043529507	-0.804536283016200	-0.390053570270536
18		-1.55077588558196	-0.0538473948836323	-0.381835520267484	-1.88357555866240	-0.128697231411933	-0.903666019439692	-1.54467940330504	1.30471038818359	-0.382481575012205	-0.257760047912596			-0.568603694438931	-0.385839402675626	-0.890378594398493	-4.12388849258420	0.708154320716854	0.0405064374208448	1.63460695743560	2.79749703407286	-0.487872719764706	-2.06116461753844		-2.40366649627684	-0.642433524131771	-0.691271781921382	-2.62896895408629	-0.334688693284986	-1.52449774742126	-2.16176891326903	1.24750244617461	-0.188463002443312	-1.62288451194762		-1.43836438655852	-0.728360116481776	-1.05318140983581	-3.32546520233152	-0.667340755462642	-1.51505970954894	-1.02893054485320	-0.285918951034544	0.115822531282901	-0.964502155780786
20		-1.75066077709197	-1.88236165046691	-0.0923438891768450	-1.48608112335204	-0.791406333446498	-1.78587865829467	-1.68547832965850	-1.23040676116943	-0.493136614561078	-1.47352743148803			-3.23650431632994	-1.86415004730223	-0.765085577964778	-3.12513113021849	-1.45615077018737	-2.66089868545531	-0.645236134529110	-2.36753702163695	-0.927538454532617	-1.66658008098601		-3.03381037712095	-2.33219885826109	-0.934078454971308	-3.74644827842710	-3.01196098327635	-4.00060129165647	-2.86973595619200	-4.08520507812497	-0.792999088764186	-2.22813272476195		-3.23516917228697	-2.42030763626097	-0.904778182506556	-3.90129423141477	-2.02483725547789	-3.18427753448484	1.23359227180480	-2.95553541183470	-1.04443836212158	-2.56007575988768
21		-0.911686122417444	-0.852687120437617	-0.136105060577392	-1.92492532730101	-2.61425399780272	-2.41074156761168	-3.20900106430052	-3.05066275596617	-1.15508878231048	-1.45220589637755			-0.292234152555464	-1.11406481266021	-0.191396623849868	-1.87956690788268	-2.80177998542784	-1.87785398960112	-3.19880270957945	-4.05156040191648	-2.11256623268126	-2.96903800964354		-0.532380998134610	-0.743048310279842	0.0482527166604993	-1.40605807304381	-2.09705996513365	-1.22685730457305	-2.84954237937925	-1.45826697349547	-0.206307649612425	-0.669663369655605		1.28483581542968	-0.706697404384609	0.627032160758968	-0.650080978870388	-2.31380844116209	-0.880742669105524	-0.374892383813856	-2.42508840560912	-0.842341423034663	-0.773884594440455
22		-0.607451140880581	-0.0877994075417513	-0.537246346473690	-1.34320318698882	-1.19522058963775	-0.473917216062543	-1.14981651306152	-0.651578068733211	-0.379172384738920	-0.675285518169399			-0.0707110911607738	-0.171488732099532	-1.01685786247253	-2.37775850296019	-0.167454794049262	1.16014814376830	0.200574770569800	-0.418176978826520	0.140434369444846	0.187391906976699		-1.69285488128661	-0.445066690444943	-1.17640423774718	-2.05722713470458	-1.47098875045775	-1.21714639663696	-1.63405716419219	-0.966917812824243	-0.841078042984004	-1.12331581115722		-0.521845459938046	-0.290474325418470	-0.945505857467645	-1.96854436397551	-1.30310606956481	-0.230348348617552	2.52784824371336	-1.09802687168121	-0.224118649959563	-0.383148133754728
23		-0.928209841251367	-0.645067334175106	0.499467372894284	2.39140033721922	-1.28955197334289	-0.897513806819910	-0.895922482013697	0.0899150669574732	-0.553806662559506	-0.423504173755643			-0.538088560104367	-0.556613802909848	-0.0638758093118664	1.38373780250548	0.556319296360012	1.68884205818175	3.85769701004026	2.59965395927428	-2.04367351531981	-1.03968119621276		-0.887808680534357	-0.878905475139612	-0.0309519916772840	2.11259770393370	-1.47199273109435	-0.870580434799189	-0.699706196784969	-1.21851742267608	0.896726071834559	-0.394784867763517		-1.34697747230529	-0.880162000656122	-0.838998079299921	1.26889598369598	-0.0588243603706356	1.25422728061675	3.65228176116941	1.51497936248778	0.332395136356352	-1.07661604881286
24		-1.13314259052276	-0.361146926879881	-0.748118877410884	-3.16485714912413	-0.0797614753246302	-0.459792613983151	0.689653694629665	-1.03282546997070	-1.03234565258025	-1.10581004619598			-1.85234451293944	-0.540160238742825	-0.469604372978207	-5.96207284927364	0.453489124774930	0.449246704578397	2.72661256790159	-0.713127017021175	-0.256415784358977	-1.52336072921752		-1.86811196804045	-0.992640495300287	-0.985707342624658	-4.46364212036130	-0.276004821062086	-0.821919977664942	1.84778285026549	-1.61519742012023	-0.328204065561293	-0.909655809402460		-2.21350955963133	-0.473207831382748	-0.107498869299888	-3.57277035713194	-0.150013357400893	-0.176036477088927	2.11951541900633	-0.744685769081111	-0.478952050209042	-0.840877354145045
25		-1.03582417964935	-0.606327414512630	-0.307771116495131	-0.952774703502649	-0.699330627918239	-1.13940334320068	-1.82828962802886	-1.16332364082336	-1.69673407077788	-1.41887533664702			1.18575036525726	-0.615858614444729	-0.0159674379974603	-0.183470234274863	0.0327254086732862	-0.353006243705747	-0.414616107940671	0.751414000988002	-0.0673818364739414	0.809824883937831		-2.54909753799437	-0.768949568271632	-1.13725173473357	-1.48015630245208	-0.934081733226770	-1.98308444023131	-3.35683035850523	-1.54448664188384	-0.873833119869227	-0.904533386230463		-1.15414261817931	-0.609958529472347	-1.56082475185393	-1.74470984935759	-1.06728482246398	-1.76884615421294	-0.894650340080256	-2.06998944282530	-1.55069780349730	-1.41777443885802
26		-1.18553352355956	-1.65123856067656	-0.845045864582056	-3.01052665710447	-2.39970088005064	-1.07144689559936	-5.25473976135251	-2.60344338417052	-0.955188095569605	-1.20622837543487			-1.86735987663268	-2.44399785995482	-2.08885431289672	-5.22852182388302	-1.24628508090972	-0.622492492198940	-2.65366005897520	-1.92879199981688	-1.75976622104644	-2.11234998703002		-2.29167318344115	-2.87838983535765	-1.32285320758819	-4.56982755661008	-3.17010259628294	-1.73656344413756	-5.58380460739132	-3.54051971435545	-1.05636239051818	-1.73986136913298		-1.94525563716887	-2.74643850326536	-1.69468772411345	-3.98408794403074	-2.32847499847411	-1.45718026161193	-0.208300963044165	-3.87668657302854	-1.50006020069121	-2.15239524841307
27		-0.422967672348020	-0.0260089188814162	0.245265960693358	-2.53725743293761	-2.10309314727782	-1.19823670387267	-1.03110241889953	-1.44655823707580	-0.439573317766187	-1.25314939022063			-0.0701561421155925	-0.459773898124692	-0.517272233963010	-2.90011739730833	-1.64558994770049	-0.826027333736415	-0.120274215936660	-0.860882520675654	0.481053918600079	-0.351282715797422		-0.305039048194883	-0.393151342868802	-0.363602697849271	-2.05899596214293	-1.91883170604705	-1.05389118194579	-0.705024659633632	-1.36309480667113	0.358534157276151	-0.555971920490261		-0.220209524035452	-0.627193152904507	-0.352310925722120	-2.44517016410826	-1.88765859603881	-0.736490488052364	1.22969853878020	-1.17406630516052	0.611332058906551	0.0193144567310809
29		-2.09798526763915	-1.17295408248901	-2.18905687332152	-7.11321353912349	-0.359313458204267	-1.27787339687347	-2.97211432456968	-2.13940858840941	0.171811431646346	-1.59884190559386			-2.56959605216978	-1.26632869243621	-3.41101312637327	-8.88244342803949	-0.297185182571409	-0.650469124317165	-0.641454994678493	-3.25487971305845	-0.986578226089471	-2.95849823951719		-2.65304350852965	-1.46741402149200	-2.56020331382750	-7.38545131683345	-0.560493171215054	-1.38734769821166	-1.68423461914061	-3.67578744888303	-1.46719753742217	-2.45433211326598		-2.99831318855284	-1.58056163787841	-2.75619840621947	-8.16118335723872	-1.01988291740417	-1.27170574665069	-2.72249078750609	-3.39037156105039	-0.833794832229609	-2.28303527832030
30		-0.501759588718411	-0.752205014228816	0.182829439640044	-1.08958280086517	0.230650573968886	-0.0677506178617473	0.108253687620162	1.64937174320220	0.502288281917569	0.467602550983426			-1.32728993892669	-1.41080689430236	-0.463702172040936	-2.50607466697691	0.00622192025184627	-0.599109411239620	0.234752804040907	0.526890218257901	0.194988772273062	-0.465282022953031		-0.503526389598843	-0.665575742721553	0.166029363870620	-0.881564140319819	0.311457425355909	-0.547277927398678	-0.526399731636044	2.24152612686156	0.422760039567945	1.00756621360778		-0.865795612335200	-1.12737488746642	-0.00815079174935813	-1.86316609382628	0.0150908417999743	-0.522517740726468	5.32664632797238	0.999306797981256	0.511795282363888	0.604104220867153
32		-2.03041625022887	-1.13078391551971	-0.581684231758114	-2.68871045112608	-1.42138063907622	-1.35309720039367	-2.36629986762999	-2.09446597099303	-0.923040390014643	-1.05535459518432			-2.38768959045409	-1.36588239669799	-0.479683697223660	-2.30763697624205	-0.897779703140253	-1.69752728939055	-1.87442791461943	-1.61492347717284	-2.18634963035582	-1.75468111038207		-2.91892647743223	-1.52120721340178	-1.14781308174133	-5.12864065170285	-0.781145274639125	-1.89818859100341	-2.34127807617186	-2.50804805755614	-2.15999603271483	-3.36066794395445		-1.98503458499907	-1.28338074684142	-1.21945190429687	-4.37726354598996	-1.19619488716125	-2.04301166534423	-0.132630646228789	-2.52299022674559	-2.11503553390502	-2.58769583702086
33		0.479700028896329	0.960085451602930	0.00973594188690179	-0.621530711650845	0.839064896106715	1.24914622306823	1.89152646064757	3.21768331527708	-0.659428298473354	-0.565515220165249			1.00456321239471	1.07021093368530	0.845464706420893	0.262915402650831	1.27590274810790	0.969805836677545	1.33960533142089	3.48649168014524	0.217631965875624	1.26294982433318		-0.412142992019651	0.707128047943111	0.0297832787036894	-0.893410682678217	-0.143516764044761	-0.0771864950656886	1.49612021446227	2.75316572189329	0.531653821468350	1.17307209968566		-0.731065392494197	0.236054420471190	-0.539699256420132	-1.13700890541076	0.761990249156947	-0.0921757072210306	1.20882797241210	2.42744731903075	-0.259561270475386	-0.426484316587445
35		-1.52028870582580	-0.0973080769181245	-0.245966106653212	-1.72999894618987	-0.908118247985834	-0.291283994913099	-1.02283561229705	-1.53788864612578	-0.452392935752866	-1.13669371604919			-1.85976648330687	0.148667871952056	-0.578541100025173	-2.92419719696043	-0.00575030967593189	0.105734318494796	0.346370577812193	-0.321043580770491	-0.524534583091733	-1.48139309883117		-1.67786347866057	0.157114446163177	-0.404018133878705	-2.14682984352110	0.301682710647581	-0.408982872962949	-0.0405650138854978	-1.22766387462615	-0.622243046760555	-0.834427177906031		-2.10501551628111	0.478511571884152	-0.561324834823605	-3.75783205032346	-0.663532495498653	0.106300704181194	2.56864428520201	-1.21994841098785	-0.229427456855772	-0.723941028118129
36		-0.505805611610409	-0.761091351509090	-0.160861819982528	-0.431282460689542	0.275323778390883	-0.350051611661909	0.0717874169349666	0.803388357162471	-0.217133462429045	0.255758911371229			-0.327411472797392	-1.27120566368102	-0.398607820272443	-1.42491102218627	0.0384835749864576	0.341941684484480	0.420385003089902	0.241631105542181	-0.134229481220245	0.221798300743102		-0.731849730014796	-0.537056982517239	-0.316022574901579	-0.327912002801893	0.607295334339138	-0.655820608139034	0.657488167285915	0.185406833887099	-0.603479802608486	0.307548224925993		-0.579723656177517	-0.633307695388790	-0.639978349208828	-1.23709607124328	0.282801389694212	-0.437113285064695	0.953020632266992	0.825066506862635	-0.984112381935113	-0.717219829559322
38		-1.62704813480376	-0.913000881671900	-0.428071349859235	-2.26866149902342	-0.534758329391476	-0.646520733833309	-1.60662031173705	-2.63514780998228	-0.383209705352781	-1.35190796852111			-1.41753387451171	-0.937382578849787	-0.176772907376288	-2.12892436981200	0.285853564739225	0.343902319669721	0.965592861175531	-1.39795708656310	-0.212245106697081	-0.262987136840819		-1.66402101516723	-0.968828797340387	-0.0202208496630191	-1.29920840263366	0.642088413238521	-0.105832964181899	-1.09664773941039	-2.75508308410643	-0.713286221027370	-0.917356610298151		-0.479847937822339	-0.634925067424770	-0.256450772285460	-1.89762723445891	0.532707452774045	0.620470583438869	1.69495701789855	-2.07670497894286	-0.512032806873318	-0.713300466537471
39		-1.08050549030303	0.240298151969908	0.868868947029108	0.353419601917265	0.654467284679409	0.0760119780898089	1.29837739467620	0.868872940540308	-0.793689787387843	-0.163576573133468			-0.374532461166379	-0.126039177179336	0.230437025427817	-0.430963695049283	1.40601503849029	0.132206082344054	2.61871361732481	2.81354045867918	0.305079102516172	1.19322335720062		-1.94475698471068	-0.255112439393996	0.642598688602443	-0.353554457426069	1.22588622570037	-0.519590497016903	2.49890899658202	1.23371386528014	-0.900754213333124	-0.329433441162107		-1.41801285743713	-0.621898233890530	-0.263950049877165	-1.81670415401458	0.635701417922970	-1.52057301998137	-0.134587496519088	-1.07353413105010	-2.40885734558104	-1.99367284774779
40		-1.63227665424346	-0.960272371768945	-1.04115772247314	-2.81084966659544	-0.645021021366115	-2.13313508033751	-2.76195621490477	-0.242761433124541	-0.410545468330381	-0.980696916580194			-1.39682483673095	-0.793147563934321	-0.861282765865321	-2.99883556365965	0.181665480136870	-0.813689649105067	-0.473456591367719	1.12904059886932	-0.473917156457898	-0.0900982171297068		-2.11326694488524	-0.869192421436304	-1.81604409217833	-4.01900482177732	-0.768642663955684	-2.32346916198729	-1.75102734565734	-0.780649602413173	-0.210541293025015	-0.643392205238338		-2.28365635871886	-1.07185006141662	-0.706406235694881	-3.69125294685361	-1.30762505531310	-2.58087944984434	-0.256150871515272	-0.0768328756093974	-0.698049187660213	-1.19704389572143

## Sheet: Beahvioral-analysis
Table 1 Behavioral data
Rating (phase)	Scenario	Average rating (mean ± SD)			Trait correlation (r)
			Emp - Eco		Empathic concern		Helping tendency
Empathic concern	Emp	3.19 ± 0.45	1.45 ± 0.39	*	0.48	*	0.44	*
(Con phase)	Eco	1.72 ± 0.27			0.30		0.31
Helping likeliness	Emp	2.22 ± 0.44	-0.41 ± 0.50	*	0.46	*	0.40	*
(Dec phase)	Eco	2.63 ± 0.38			0.08		0.24
*: p<0.05, uncorrected.
Correlation (r)	EC	Altruism
EmpCon	0.479633	0.43976
EmpDec	0.464278	0.40443
EcoCon	0.297683	0.309625
EcoDec	0.0769561	0.244632
T value	EC	Altruism
EmpCon	3.04339	2.72624
EmpDec	2.91862	2.46211
EcoCon	1.73614	1.81301
EcoDec	0.429748	1.40474
P value	EC	Altruism
EmpCon	0.00473641	0.0104434
EmpDec	0.00649283	0.0195739
EcoCon	0.0924699	0.0795236
EcoDec	0.670351	0.170041

## Sheet: Trait effect
	EmpCon - EcoCon					Correlation with trait empathic concern				Correlation with trait altruism						P value with trait empathic concern				P value with trait altruism
			Coordinate			Concern		Helping		Concern		Helping				Concern		Helping		Concern		Helping
	Brain area		x	y	z	P	N	P	N	P	N	P	N			P	N	P	N	P	N	P	N
1	Insula	R	48	2	10	-0.43	-0.096	0.35	-0.19	-2.14	0.69	-1.72	0.63			0.35982	0.393861	0.371538	0.388437	0.0436494	0.310099	0.0920534	0.322855
2	Temporoparietal junction	R	60	-22	22	-1.0154	-0.9897	-0.1392	-0.141	-1.5407	-0.5263	-0.5428	-0.1677			0.234455	0.240573	0.391802	0.3917	0.121539	0.343238	0.340156	0.390038
3	Middle frontal gyrus	L	-30	38	36	0.4918	0.3792	0.7917	1.5218	-1.4648	-1.4301	-1.2613	-1.247			0.349465	0.367495	0.287286	0.124961	0.135635	0.142385	0.177688	0.180847
4	Inferior frontal gyrus	L	-30	40	14	0.4158	-0.1655	0.2899	0.5217	-0.6837	-0.6872	-0.9558	-1.1428			0.362045	0.390186	0.378962	0.344086	0.311467	0.310708	0.248652	0.204487
	EmpDec - EcoDec					Correlation with trait empathic concern				Correlation with trait altruism						P value with trait empathic concern				P value with trait altruism
			Coordinate			Concern		Helping		Concern		Helping				Concern		Helping		Concern		Helping
	Brain area		x	y	z	P	N	P	N	P	N	P	N			P	N	P	N	P	N	P	N
5	Superior frontal sulcus	R	26	12	54	-0.5933	-0.0377	0.281	0.3854	-2.3987	-0.69	-1.4638	-1.203			0.330332	0.395448	0.379954	0.366601	0.0259637	0.310099	0.135827	0.190703
6	Middle frontal gyrus	R	32	34	38	-1.2347	-0.5738	-0.39	-0.5384	-1.7845	-0.3947	-1.0116	-1.1063			0.183581	0.334192	0.36593	0.340984	0.0827827	0.365238	0.235359	0.212983
7	Supramarginal gyrus	R	56	-46	48	-0.7969	-0.0264	0.2845	-0.3228	-1.4415	0.4262	-0.3032	0.034			0.286088	0.395596	0.379568	0.375051	0.140147	0.360422	0.377427	0.395502
8	Posterior cingulate cortex	R	6	-40	40	-1.6934	-1.0996	-0.6637	-1.0665	-3.2544	-1.1062	-2.1169	-1.8195			0.0960824	0.214553	0.315766	0.222341	0.00359075	0.213007	0.0456257	0.0780452
	EmpDec + EcoDec					Correlation with trait empathic concern				Correlation with trait altruism						P value with trait empathic concern				P value with trait altruism
			Coordinate			Concern		Helping		Concern		Helping				Concern		Helping		Concern		Helping
	Brain area		x	y	z	P	N	P	N	P	N	P	N			P	N	P	N	P	N	P	N
9	Posterior cingulate cortex	L	-22	-16	40	-1.6926	-1.0268	-0.5144	-1.8596	-2.1936	-2.8287	-3.0009	-3.604			0.0962055	0.231745	0.34542	0.0728671	0.0393334	0.0100435	0.00668802	0.0014646
10	Posterior cingulate cortex	L	-10	-14	40	-0.9659	-0.9088	-0.2134	-0.813	-3.6497	-3.5521	-2.6824	-5.3913			0.246245	0.259837	0.386552	0.282363	0.00129883	0.0016774	0.0140295	1.00259e-05
